# Supplementary material for: Validity of FFQ Estimates of Total Sugars, Added Sugars, Sucrose and Fructose Compared to Repeated 24-h Recalls in Adventist Health Study-2 Participants
Source: Nutrients. 2021 Nov 19;13(11):4152. doi: 10.3390/nu13114152 (PMC8622229; doi:10.3390/nu13114152)
Supplement: Supplementary file 1 [file nutrients-13-04152-s001.zip]

Archive with 1 entries (1 files):
- nutrients-1460190-supplementary.pdf
